# Supplementary material for: Linking muscle architecture and function in vivo: conceptual or methodological limitations?
Source: PeerJ. 2023 Apr 14;11:e15194. doi: 10.7717/peerj.15194 (PMC10108853; doi:10.7717/peerj.15194)
Supplement: Supplemental Information 2 [file peerj-11-15194-s002.txt]

FL_REST0 	Fascicle length measured at rest with 0deg knee angle
PA_REST0 	Pennation angle measured at rest with 0deg knee angle
TH_REST0 	Muscle thickness measured at rest with 0deg knee angle
L0		Fascicle length at maximum force
FL_REST60	Fascicle length measured at rest with 60deg knee angle
PA_REST60	Pennation angle measured at rest with 60deg knee angle
TH_REST60	Muscle thickness measured at rest with 60deg knee angle
MVFmax		Maximum voluntary knee extension force
F400theo	Theoretical maximum force during isoknietic contraction at 400 deg s-1
F400theoDiff	Difference between maximum force and isokinetic force at 400 deg s-1
Fslope		Slope between maximum force and isokinetic force at 400 deg s-1
MVFang		Maximum voluntary force at different knee angles (50/60/70/80/90/100)
Lang		Fascicle length at different knee angles (50/60/70/80/90/100)
PAang		Pennation angle at different knee angles (50/60/70/80/90/100)
THang		Muscle thickness at different knee angles (50/60/70/80/90/100)
MVFmeasured 	Highest measured knee extension force
FL_MVC		Fascicle length measured during maximum contraction at 60deg knee angle
PA_MVC		Pennation angle measured during maximum contraction at 60deg knee angle
TH_MVC		Muscle thickness measured during maximum contraction at 60deg knee angle
IK_fv		Fascicle velocity during isokinetic contractions (at 50/100/200/300/400 deg s-1)
IK_fl		Fascicle length during isokinetic contractions (at 50/100/200/300/400 deg s-1)
IK_flc		Fascicle length change during isokinetic contractions (at 50/100/200/300/400 deg s-1)
IK_pac		Pennation angle change during isokinetic contractions (at 50/100/200/300/400 deg s-1)
IK_MTUv		Muscle-tendon unit velocity during isokinetic contractions (at 50/100/200/300/400 deg s-1)
IK_F		Force during isokinetic contractions (at 50/100/200/300/400 deg s-1)
G		Slope parameter of force-velocity relationship
v_max		Theoretical maximum velocity of force-velocity relationship
